# Supplementary material for: Chimney vs. Fenestrated Endovascular vs. Open Repair for Juxta/Pararenal Abdominal Aortic Aneurysms: Systematic Review and Network Meta-Analysis of the Medium-Term Results
Source: J Clin Med. 2022 Nov 16;11(22):6779. doi: 10.3390/jcm11226779 (PMC9693018; doi:10.3390/jcm11226779)
Supplement: Supplementary file 1 [file jcm-11-06779-s001.zip]

Archive with 1 entries (1 files):
- jcm-2017913-supplementary.pdf
